# Supplementary material for: Endophyte diversity and its correlation with naphthoquinone metabolites in cultivated Arnebia euchroma across different growth years
Source: PLoS One. 2026 May 21;21(5):e0348171. doi: 10.1371/journal.pone.0348171 (PMC13193543; doi:10.1371/journal.pone.0348171)
Supplement: S1 Table — (XLSX) [file pone.0348171.s002.xlsx]

## Sheet: Sheet1
Table S1. Regression equations and linear ranges of eight naphthoquinone reference standards
Components	regression equation	R2	linear range（mg/mL）
Alkannin	Y = 15000X+ 8.4716	0.999	0.0002-0.1
β-Hydroxyisovalerylshikonin	Y = 9918X - 2.751	0.998	0.0002-0.05
Acetyl Shikonin	Y = 13938X - 0.4643	0.999	0.0002-0.7
β-Acetoxyisovalerylshikonin	Y = 10126X- 5.7277	0.999	0.0002-0.05
Deoxyshikonin	Y = 18089X- 16.477	0.999	0.0002-0.05
Lsobutyrylshikonin	Y = 15319X - 10.264	0.999	0.0002-0.5
β,β-Dimethylacrylshikonin	Y = 14314X - 37.154	0.998	0.0002-0.5
Lsovalerylshikonin	Y= 9218.2X + 49.863	0.998	0.0002-0.5
