# Supplementary material for: Endophyte diversity and its correlation with naphthoquinone metabolites in cultivated Arnebia euchroma across different growth years
Source: PLoS One. 2026 May 21;21(5):e0348171. doi: 10.1371/journal.pone.0348171 (PMC13193543; doi:10.1371/journal.pone.0348171)
Supplement: S2 Table — (XLSX) [file pone.0348171.s003.xlsx]

## Sheet: Sheet1
Table S2. Contents of eight naphthoquinone components in 2-4-year samples（mg/g）
SPECIMEN_NAME	Alkannin	β-Hydroxyisovalerylshikonin	Acetyl Shikonin	β-Acetoxyisovalerylshikonin	Deoxyshikonin	Lsobutyrylshikonin	β,β-Dimethylacrylshikonin	Lsovalerylshikonin
X_2Z_1	0.4749	0.4299	15.7181	1.6148	0.6149	2.1047	2.7597	9.1189
X_2Z_2	1.1035	0.6256	20.5944	4.8428	1.4339	4.4492	6.2627	28.073
X_2Z_3	0.6174	1.5686	22.3006	3.8726	1.9655	2.9671	6.1421	24.5244
X_2Z_4	0.51	0.69	30.175	5.19	1.395	4.05	7.53	30.955
X_2Z_5	0.6476	0.4587	21.1628	1.0794	0.7016	3.8453	10.8816	28.1788
X_3Z_1	1.015	0.845	27.2189	5.2848	1.6049	4.7648	9.9496	31.1488
X_3Z_2	0.545	0.445	20.9874	1.7049	1.3049	2.7098	1.8049	20.6738
X_3Z_3	0.6199	1.1949	25.8769	5.6493	1.1399	3.8395	6.4442	24.2271
X_3Z_4	0.2749	0.4449	25.4718	1.6095	1.0697	1.9194	4.3186	18.5441
X_3Z_5	0.5049	1.5647	22.0156	3.4543	1.4997	3.3993	6.3487	26.1998
X_4Z_1	0.275	0.4449	25.4764	1.6098	1.0699	1.9197	4.3194	18.5474
X_4Z_2	0.8949	0.67	26.3563	3.4945	1.4598	3.8295	10.2286	35.735
X_4Z_3	0.155	0.245	9.874	1.4749	0.7199	1.5198	3.0197	9.4491
X_4Z_4	0.4499	0.69	18.3474	3.2695	0.9999	3.0046	5.8992	19.5873
X_4Z_5	0.29	0.48	21.597	2.8749	1.395	2.09	5.8199	16.2347
